# Supplementary material for: Nanoparticle-in-Hydrogel Delivery System for the Sequential Release of Two Drugs
Source: Pharmaceutics. 2025 Jan 17;17(1):127. doi: 10.3390/pharmaceutics17010127 (PMC11768762; doi:10.3390/pharmaceutics17010127)
Supplement: Supplementary file 1 [file pharmaceutics-17-00127-s001.zip]

Archive with 1 entries (1 files):
- pharmaceutics-3416708-supplementary.pdf
